# Supplementary material for: Molecular Determinants of Calcitriol Signaling and Sensitivity in Glioma Stem-like Cells
Source: Cancers (Basel). 2023 Oct 31;15(21):5249. doi: 10.3390/cancers15215249 (PMC10648216; doi:10.3390/cancers15215249)
Supplement: Supplementary file 1 [file cancers-15-05249-s001.zip]

Archive with 2 entries (2 files):
- cancers-2587110-File S1.pdf
- Supplementary Table S1.pdf
